# Supplementary material for: Finding the gap: An empirical study of the most effective shots in elite goalball
Source: PLoS One. 2018 Apr 26;13(4):e0196679. doi: 10.1371/journal.pone.0196679 (PMC5919681; doi:10.1371/journal.pone.0196679)
Supplement: S1 File — (CSV) [file pone.0196679.s001.csv]

	Sex	Nr	Technique	Trajectory	Penalty	Angle	Outcome
game W4_Russland_Ukraine_9_2	FEMALE	0	REGULAR	False	False	66,0243771	DEFENDED
game W4_Russland_Ukraine_9_2	FEMALE	1	REGULAR	True	False	84,62049688	DEFENDED
game W4_Russland_Ukraine_9_2	FEMALE	2	REGULAR	False	False	81,31101023	DEFENDED
game W4_Russland_Ukraine_9_2	FEMALE	3	REGULAR	False	False	67,76340483	DEFENDED
game W4_Russland_Ukraine_9_2	FEMALE	4	REGULAR	False	False	78,23598029	DEFENDED
game W4_Russland_Ukraine_9_2	FEMALE	5	REGULAR	False	False	86,22972413	DEFENDED
game W4_Russland_Ukraine_9_2	FEMALE	6	REGULAR	False	False	75,68787008	DEFENDED
game W4_Russland_Ukraine_9_2	FEMALE	7	REGULAR	False	False	85,81652819	DEFENDED
game W4_Russland_Ukraine_9_2	FEMALE	8	REGULAR	False	False	77,88779153	DEFENDED
game W4_Russland_Ukraine_9_2	FEMALE	9	REGULAR	False	False	86,40401769	DEFENDED
game W4_Russland_Ukraine_9_2	FEMALE	10	REGULAR	False	False	84,21505581	DEFENDED
game W4_Russland_Ukraine_9_2	FEMALE	11	REGULAR	False	False	71,91928018	DEFENDED
game W4_Russland_Ukraine_9_2	FEMALE	12	REGULAR	False	False	83,32845468	DEFENDED
game W4_Russland_Ukraine_9_2	FEMALE	13	REGULAR	False	False	76,94348261	DEFENDED
game W4_Russland_Ukraine_9_2	FEMALE	14	REGULAR	False	False	77,79073254	DEFENDED
game W4_Russland_Ukraine_9_2	FEMALE	15	REGULAR	False	False	87,64776743	DEFENDED
game W4_Russland_Ukraine_9_2	FEMALE	16	REGULAR	False	False	85,61499844	DEFENDED
game W4_Russland_Ukraine_9_2	FEMALE	17	REGULAR	True	False	84,41734602	DEFENDED
game W4_Russland_Ukraine_9_2	FEMALE	18	REGULAR	False	False	79,31544403	VIOLATION
game W4_Russland_Ukraine_9_2	FEMALE	19	REGULAR	False	True		OUT
game W4_Russland_Ukraine_9_2	FEMALE	20	REGULAR	False	False	82,43209725	DEFENDED
game W4_Russland_Ukraine_9_2	FEMALE	21	REGULAR	True	False	84,38692659	DEFENDED
game W4_Russland_Ukraine_9_2	FEMALE	22	REGULAR	False	False	76,98812329	DEFENDED
game W4_Russland_Ukraine_9_2	FEMALE	23	REGULAR	False	False	76,04514604	DEFENDED
game W4_Russland_Ukraine_9_2	FEMALE	24	REGULAR	False	False	64,74468659	DEFENDED
game W4_Russland_Ukraine_9_2	FEMALE	25	REGULAR	True	False	86,16279974	GOAL
game W4_Russland_Ukraine_9_2	FEMALE	26	REGULAR	True	False	73,75687581	DEFENDED
game W4_Russland_Ukraine_9_2	FEMALE	27	REGULAR	False	False	72,45518449	GOAL
game W4_Russland_Ukraine_9_2	FEMALE	28	REGULAR	False	False	89,51214441	DEFENDED
game W4_Russland_Ukraine_9_2	FEMALE	29	REGULAR	False	False	84,42969109	DEFENDED
game W4_Russland_Ukraine_9_2	FEMALE	30	REGULAR	False	False	71,19949322	DEFENDED
game W4_Russland_Ukraine_9_2	FEMALE	31	REGULAR	False	False	63,61176749	DEFENDED
game W4_Russland_Ukraine_9_2	FEMALE	32	REGULAR	False	False	57,59704187	DEFENDED
game W4_Russland_Ukraine_9_2	FEMALE	33	REGULAR	True	False	89,51158796	DEFENDED
game W4_Russland_Ukraine_9_2	FEMALE	34	REGULAR	False	False	87,84945009	DEFENDED
game W4_Russland_Ukraine_9_2	FEMALE	35	REGULAR	False	False	79,63381982	DEFENDED
game W4_Russland_Ukraine_9_2	FEMALE	36	REGULAR	True	False	81,49433203	DEFENDED
game W4_Russland_Ukraine_9_2	FEMALE	37	REGULAR	False	False	68,52899636	DEFENDED
game W4_Russland_Ukraine_9_2	FEMALE	38	REGULAR	False	False	69,57046162	DEFENDED
game W4_Russland_Ukraine_9_2	FEMALE	39	REGULAR	False	False	77,43586995	DEFENDED
game W4_Russland_Ukraine_9_2	FEMALE	40	ROTATIONAL	True	False	84,54766901	DEFENDED
game W4_Russland_Ukraine_9_2	FEMALE	41	REGULAR	True	False	80,45579	GOAL
game W4_Russland_Ukraine_9_2	FEMALE	42	REGULAR	True	False	67,96416528	DEFENDED
game W4_Russland_Ukraine_9_2	FEMALE	43	REGULAR	True	False	70,32119005	DEFENDED
game W4_Russland_Ukraine_9_2	FEMALE	44	REGULAR	True	False	60,83319923	DEFENDED
game W4_Russland_Ukraine_9_2	FEMALE	45	REGULAR	False	False	64,82080652	DEFENDED
game W4_Russland_Ukraine_9_2	FEMALE	46	REGULAR	False	False	76,18729893	DEFENDED
game W4_Russland_Ukraine_9_2	FEMALE	47	REGULAR	True	False	88,54816993	DEFENDED
game W4_Russland_Ukraine_9_2	FEMALE	48	REGULAR	False	False	80,55544363	DEFENDED
game W4_Russland_Ukraine_9_2	FEMALE	49	REGULAR	True	False	83,8820802	DEFENDED
game W4_Russland_Ukraine_9_2	FEMALE	50	REGULAR	False	False	80,77315267	DEFENDED
game W4_Russland_Ukraine_9_2	FEMALE	51	REGULAR	True	False	87,97336809	DEFENDED
game W4_Russland_Ukraine_9_2	FEMALE	52	REGULAR	False	False	71,93276476	DEFENDED
game W4_Russland_Ukraine_9_2	FEMALE	53	REGULAR	False	False	60,28062337	DEFENDED
game W4_Russland_Ukraine_9_2	FEMALE	54	REGULAR	False	False	66,7318039	DEFENDED
game W4_Russland_Ukraine_9_2	FEMALE	55	REGULAR	False	False	80,42168612	DEFENDED
game W4_Russland_Ukraine_9_2	FEMALE	56	REGULAR	False	False	78,4652815	DEFENDED
game W4_Russland_Ukraine_9_2	FEMALE	57	REGULAR	False	False	88,66137572	DEFENDED
game W4_Russland_Ukraine_9_2	FEMALE	58	REGULAR	False	False	67,04438573	DEFENDED
game W4_Russland_Ukraine_9_2	FEMALE	59	REGULAR	True	False	68,42707729	DEFENDED
game W4_Russland_Ukraine_9_2	FEMALE	60	REGULAR	False	False	67,71333069	DEFENDED
game W4_Russland_Ukraine_9_2	FEMALE	61	REGULAR	True	False	71,39615413	DEFENDED
game W4_Russland_Ukraine_9_2	FEMALE	62	REGULAR	True	False	75,05229484	DEFENDED
game W4_Russland_Ukraine_9_2	FEMALE	63	REGULAR	False	False	85,18892932	DEFENDED
game W4_Russland_Ukraine_9_2	FEMALE	64	ROTATIONAL	True	False		OUT
game W4_Russland_Ukraine_9_2	FEMALE	65	REGULAR	False	False		OUT
game W4_Russland_Ukraine_9_2	FEMALE	66	REGULAR	False	False	68,6370438	DEFENDED
game W4_Russland_Ukraine_9_2	FEMALE	67	REGULAR	False	False	89,05386118	DEFENDED
game W4_Russland_Ukraine_9_2	FEMALE	68	REGULAR	False	False	73,97511398	DEFENDED
game W4_Russland_Ukraine_9_2	FEMALE	69	REGULAR	True	False	71,57223148	DEFENDED
game W4_Russland_Ukraine_9_2	FEMALE	70	REGULAR	False	False		OUT
game W4_Russland_Ukraine_9_2	FEMALE	71	REGULAR	True	False	87,40133134	DEFENDED
game W4_Russland_Ukraine_9_2	FEMALE	72	REGULAR	False	False	89,91636212	DEFENDED
game W4_Russland_Ukraine_9_2	FEMALE	73	REGULAR	True	False	73,07515404	DEFENDED
game W4_Russland_Ukraine_9_2	FEMALE	74	REGULAR	False	False	88,72332845	VIOLATION
game W4_Russland_Ukraine_9_2	FEMALE	75	REGULAR	True	True	78,4527861	GOAL
game W4_Russland_Ukraine_9_2	FEMALE	76	REGULAR	False	False		OUT
game W4_Russland_Ukraine_9_2	FEMALE	77	REGULAR	False	False	89,21396392	DEFENDED
game W4_Russland_Ukraine_9_2	FEMALE	78	REGULAR	False	False	85,95059927	DEFENDED
game W4_Russland_Ukraine_9_2	FEMALE	79	REGULAR	False	False	88,81808901	DEFENDED
game W4_Russland_Ukraine_9_2	FEMALE	80	REGULAR	False	False	85,44579845	DEFENDED
game W4_Russland_Ukraine_9_2	FEMALE	81	REGULAR	True	False	86,84176027	DEFENDED
game W4_Russland_Ukraine_9_2	FEMALE	82	REGULAR	False	False	89,82157204	GOAL
game W4_Russland_Ukraine_9_2	FEMALE	83	REGULAR	False	False	70,91395571	DEFENDED
game W4_Russland_Ukraine_9_2	FEMALE	84	REGULAR	False	False	85,58006065	DEFENDED
game W4_Russland_Ukraine_9_2	FEMALE	85	REGULAR	False	False	88,67645266	DEFENDED
game W4_Russland_Ukraine_9_2	FEMALE	86	REGULAR	False	False	79,30193221	DEFENDED
game W4_Russland_Ukraine_9_2	FEMALE	87	REGULAR	True	False	81,32636292	DEFENDED
game W4_Russland_Ukraine_9_2	FEMALE	88	REGULAR	False	False	60,61767195	DEFENDED
game W4_Russland_Ukraine_9_2	FEMALE	89	REGULAR	False	False	72,22039472	DEFENDED
game W4_Russland_Ukraine_9_2	FEMALE	90	REGULAR	False	False	73,67335113	DEFENDED
game W4_Russland_Ukraine_9_2	FEMALE	91	REGULAR	True	False	88,53204276	GOAL
game W4_Russland_Ukraine_9_2	FEMALE	92	REGULAR	False	False	83,75248152	DEFENDED
game W4_Russland_Ukraine_9_2	FEMALE	93	REGULAR	False	False	89,69117895	DEFENDED
game W4_Russland_Ukraine_9_2	FEMALE	94	REGULAR	False	False	58,32988209	DEFENDED
game W4_Russland_Ukraine_9_2	FEMALE	95	REGULAR	True	False	89,67501067	DEFENDED
game W4_Russland_Ukraine_9_2	FEMALE	96	REGULAR	False	False	83,16641029	DEFENDED
game W4_Russland_Ukraine_9_2	FEMALE	97	REGULAR	False	False	65,74294384	DEFENDED
game W4_Russland_Ukraine_9_2	FEMALE	98	REGULAR	False	False	89,54307458	DEFENDED
game W4_Russland_Ukraine_9_2	FEMALE	99	REGULAR	False	False	86,47029117	DEFENDED
game W4_Russland_Ukraine_9_2	FEMALE	100	REGULAR	False	False	76,11164158	DEFENDED
game W4_Russland_Ukraine_9_2	FEMALE	101	REGULAR	True	False	64,03980911	DEFENDED
game W4_Russland_Ukraine_9_2	FEMALE	102	REGULAR	False	False	88,4782396	DEFENDED
game W4_Russland_Ukraine_9_2	FEMALE	103	REGULAR	False	False	70,77246528	DEFENDED
game W4_Russland_Ukraine_9_2	FEMALE	104	ROTATIONAL	True	False	88,24443309	DEFENDED
game W4_Russland_Ukraine_9_2	FEMALE	105	REGULAR	True	False	83,17222952	DEFENDED
game W4_Russland_Ukraine_9_2	FEMALE	106	REGULAR	False	False	87,51193422	DEFENDED
game W4_Russland_Ukraine_9_2	FEMALE	107	REGULAR	False	False	89,51660996	DEFENDED
game W4_Russland_Ukraine_9_2	FEMALE	108	REGULAR	False	False	74,57630253	DEFENDED
game W4_Russland_Ukraine_9_2	FEMALE	109	REGULAR	False	False	75,71405114	DEFENDED
game W4_Russland_Ukraine_9_2	FEMALE	110	REGULAR	False	False	69,98382529	DEFENDED
game W4_Russland_Ukraine_9_2	FEMALE	111	REGULAR	False	False	86,92307689	DEFENDED
game W4_Russland_Ukraine_9_2	FEMALE	112	REGULAR	False	False		OUT
game W4_Russland_Ukraine_9_2	FEMALE	113	REGULAR	False	False	66,21669276	DEFENDED
game W4_Russland_Ukraine_9_2	FEMALE	114	REGULAR	True	False	63,63823062	DEFENDED
game W4_Russland_Ukraine_9_2	FEMALE	115	REGULAR	False	False	82,28570603	DEFENDED
game W4_Russland_Ukraine_9_2	FEMALE	116	REGULAR	True	False	63,57667693	DEFENDED
game W4_Russland_Ukraine_9_2	FEMALE	117	REGULAR	False	False	71,93022516	DEFENDED
game W4_Russland_Ukraine_9_2	FEMALE	118	REGULAR	False	False	84,34744725	DEFENDED
game W4_Russland_Ukraine_9_2	FEMALE	119	REGULAR	False	False	76,17137306	DEFENDED
game W4_Russland_Ukraine_9_2	FEMALE	120	REGULAR	False	False	79,95338518	DEFENDED
game W4_Russland_Ukraine_9_2	FEMALE	121	REGULAR	False	False	89,01264914	DEFENDED
game W4_Russland_Ukraine_9_2	FEMALE	122	REGULAR	False	False	55,20137061	DEFENDED
game W4_Russland_Ukraine_9_2	FEMALE	123	REGULAR	False	False	88,83835547	DEFENDED
game W4_Russland_Ukraine_9_2	FEMALE	124	REGULAR	False	False	70,59333403	DEFENDED
game W4_Russland_Ukraine_9_2	FEMALE	125	REGULAR	False	False	87,84248906	DEFENDED
game W4_Russland_Ukraine_9_2	FEMALE	126	REGULAR	False	False	77,00489503	DEFENDED
game W4_Russland_Ukraine_9_2	FEMALE	127	REGULAR	False	False	89,26317427	DEFENDED
game W4_Russland_Ukraine_9_2	FEMALE	128	REGULAR	True	False	82,15693173	DEFENDED
game W4_Russland_Ukraine_9_2	FEMALE	129	REGULAR	True	False	84,95340268	DEFENDED
game W4_Russland_Ukraine_9_2	FEMALE	130	REGULAR	False	False	81,15898154	DEFENDED
game W4_Russland_Ukraine_9_2	FEMALE	131	REGULAR	False	False	59,4932426	DEFENDED
game W4_Russland_Ukraine_9_2	FEMALE	132	REGULAR	False	False	76,94599659	DEFENDED
game W4_Russland_Ukraine_9_2	FEMALE	133	REGULAR	False	False	84,74088936	DEFENDED
game W4_Russland_Ukraine_9_2	FEMALE	134	REGULAR	False	False	87,14609615	DEFENDED
game W4_Russland_Ukraine_9_2	FEMALE	135	REGULAR	False	False	85,2457411	DEFENDED
game W4_Russland_Ukraine_9_2	FEMALE	136	REGULAR	True	False	86,83522659	DEFENDED
game W4_Russland_Ukraine_9_2	FEMALE	137	REGULAR	False	False	80,63390209	DEFENDED
game W4_Russland_Ukraine_9_2	FEMALE	138	REGULAR	False	False		OUT
game W4_Russland_Ukraine_9_2	FEMALE	139	REGULAR	False	False		OUT
game W4_Russland_Ukraine_9_2	FEMALE	140	REGULAR	False	False	71,54639524	DEFENDED
game W4_Russland_Ukraine_9_2	FEMALE	141	REGULAR	False	False	84,91832078	GOAL
game W4_Russland_Ukraine_9_2	FEMALE	142	REGULAR	True	False	79,89936026	DEFENDED
game W4_Russland_Ukraine_9_2	FEMALE	143	REGULAR	False	False	87,12875072	DEFENDED
game W4_Russland_Ukraine_9_2	FEMALE	144	REGULAR	True	False	72,41886293	DEFENDED
game W4_Russland_Ukraine_9_2	FEMALE	145	REGULAR	False	False	88,09673567	DEFENDED
game W4_Russland_Ukraine_9_2	FEMALE	146	REGULAR	True	False	88,97594173	DEFENDED
game W4_Russland_Ukraine_9_2	FEMALE	147	REGULAR	False	False	81,31829461	DEFENDED
game W4_Russland_Ukraine_9_2	FEMALE	148	REGULAR	False	False		OUT
game W4_Russland_Ukraine_9_2	FEMALE	149	REGULAR	False	False	85,41987145	DEFENDED
game W4_Russland_Ukraine_9_2	FEMALE	150	REGULAR	False	False	83,76597207	DEFENDED
game W4_Russland_Ukraine_9_2	FEMALE	151	REGULAR	False	False	66,89663093	DEFENDED
game W4_Russland_Ukraine_9_2	FEMALE	152	REGULAR	False	False	87,19558334	DEFENDED
game W4_Russland_Ukraine_9_2	FEMALE	153	REGULAR	False	False	80,17435335	DEFENDED
game W4_Russland_Ukraine_9_2	FEMALE	154	REGULAR	False	False	86,38991884	DEFENDED
game W4_Russland_Ukraine_9_2	FEMALE	155	REGULAR	False	False		OUT
game W4_Russland_Ukraine_9_2	FEMALE	156	REGULAR	False	False	62,04147299	DEFENDED
game W4_Russland_Ukraine_9_2	FEMALE	157	REGULAR	False	False	28,47213231	VIOLATION
game W4_Russland_Ukraine_9_2	FEMALE	158	REGULAR	False	True		OUT
game W4_Russland_Ukraine_9_2	FEMALE	159	REGULAR	False	False	86,46672982	DEFENDED
game W4_Russland_Ukraine_9_2	FEMALE	160	REGULAR	False	False	88,20719126	DEFENDED
game W4_Russland_Ukraine_9_2	FEMALE	161	REGULAR	False	False		OUT
game W4_Russland_Ukraine_9_2	FEMALE	162	REGULAR	False	False	89,50576941	GOAL
game W4_Russland_Ukraine_9_2	FEMALE	163	REGULAR	False	False		OUT
game W4_Russland_Ukraine_9_2	FEMALE	164	REGULAR	True	False	86,36412965	DEFENDED
game W4_Russland_Ukraine_9_2	FEMALE	165	REGULAR	False	False	76,3796275	DEFENDED
game W4_Russland_Ukraine_9_2	FEMALE	166	REGULAR	False	False	80,59263797	DEFENDED
game W4_Russland_Ukraine_9_2	FEMALE	167	REGULAR	False	False	86,46266126	DEFENDED
game W4_Russland_Ukraine_9_2	FEMALE	168	REGULAR	True	False	87,02427786	DEFENDED
game W4_Russland_Ukraine_9_2	FEMALE	169	REGULAR	False	False	80,84696068	DEFENDED
game W4_Russland_Ukraine_9_2	FEMALE	170	REGULAR	False	False	81,04301938	DEFENDED
game W4_Russland_Ukraine_9_2	FEMALE	171	REGULAR	False	False	71,36713953	DEFENDED
game W4_Russland_Ukraine_9_2	FEMALE	172	REGULAR	False	False	69,09462414	DEFENDED
game W4_Russland_Ukraine_9_2	FEMALE	173	REGULAR	False	False	70,29917166	DEFENDED
game W4_Russland_Ukraine_9_2	FEMALE	174	REGULAR	False	False	75,96375691	DEFENDED
game W4_Russland_Ukraine_9_2	FEMALE	175	REGULAR	False	False	86,77491394	DEFENDED
game W4_Russland_Ukraine_9_2	FEMALE	176	REGULAR	False	False	82,85481825	DEFENDED
game W4_Russland_Ukraine_9_2	FEMALE	177	REGULAR	False	False	75,71815049	DEFENDED
game W4_Russland_Ukraine_9_2	FEMALE	178	REGULAR	False	False	80,53087651	DEFENDED
game W4_Russland_Ukraine_9_2	FEMALE	179	REGULAR	False	False	74,34534908	DEFENDED
game W4_Russland_Ukraine_9_2	FEMALE	180	REGULAR	False	False	61,20954209	DEFENDED
game W4_Russland_Ukraine_9_2	FEMALE	181	REGULAR	False	False	75,19199527	DEFENDED
game W4_Russland_Ukraine_9_2	FEMALE	182	REGULAR	False	False	82,84167961	DEFENDED
game W4_Russland_Ukraine_9_2	FEMALE	183	REGULAR	False	False	84,07504664	DEFENDED
game W4_Russland_Ukraine_9_2	FEMALE	184	REGULAR	False	False	59,51177228	DEFENDED
game W4_Russland_Ukraine_9_2	FEMALE	185	REGULAR	False	False	80,36198374	DEFENDED
game W4_Russland_Ukraine_9_2	FEMALE	186	REGULAR	False	False		OUT
game W4_Russland_Ukraine_9_2	FEMALE	187	REGULAR	False	False	80,90470106	DEFENDED
game W4_Russland_Ukraine_9_2	FEMALE	188	REGULAR	False	False	55,27609136	DEFENDED
game W4_Russland_Ukraine_9_2	FEMALE	189	REGULAR	False	False		OUT
game W4_Russland_Ukraine_9_2	FEMALE	190	REGULAR	True	False	84,82776901	DEFENDED
game W4_Russland_Ukraine_9_2	FEMALE	191	REGULAR	True	False	89,30362909	DEFENDED
game W4_Russland_Ukraine_9_2	FEMALE	192	REGULAR	False	False	85,52171893	DEFENDED
game W4_Russland_Ukraine_9_2	FEMALE	193	REGULAR	False	False	87,82039293	DEFENDED
game W4_Russland_Ukraine_9_2	FEMALE	194	REGULAR	False	False	86,13317885	DEFENDED
game W4_Russland_Ukraine_9_2	FEMALE	195	REGULAR	False	False	79,03955681	DEFENDED
game W4_Russland_Ukraine_9_2	FEMALE	196	REGULAR	True	False	77,34204142	DEFENDED
game W4_Russland_Ukraine_9_2	FEMALE	197	REGULAR	False	False	82,72305663	DEFENDED
game W4_Russland_Ukraine_9_2	FEMALE	198	REGULAR	False	False	75,17969406	DEFENDED
game W4_Russland_Ukraine_9_2	FEMALE	199	REGULAR	False	False	82,10403592	DEFENDED
game W4_Russland_Ukraine_9_2	FEMALE	200	REGULAR	True	False	71,12836792	DEFENDED
game W4_Russland_Ukraine_9_2	FEMALE	201	REGULAR	False	False	68,220649	DEFENDED
game W4_Russland_Ukraine_9_2	FEMALE	202	REGULAR	False	False	87,76893822	DEFENDED
game W4_Russland_Ukraine_9_2	FEMALE	203	REGULAR	False	False	76,69836341	DEFENDED
game W4_Russland_Ukraine_9_2	FEMALE	204	REGULAR	False	False	86,22033114	GOAL
game W4_Russland_Ukraine_9_2	FEMALE	205	REGULAR	True	False	83,93122679	DEFENDED
game W4_Russland_Ukraine_9_2	FEMALE	206	REGULAR	False	False	87,63668183	DEFENDED
game W4_Russland_Ukraine_9_2	FEMALE	207	REGULAR	False	False	71,88958534	DEFENDED
game W4_Russland_Ukraine_9_2	FEMALE	208	REGULAR	False	False	82,3282862	GOAL
game W4_Russland_Ukraine_9_2	FEMALE	209	REGULAR	False	False	78,52394475	DEFENDED
game W4_Russland_Ukraine_9_2	FEMALE	210	REGULAR	False	False	79,09503489	GOAL
game W4_Russland_Ukraine_9_2	FEMALE	211	REGULAR	False	False	78,53738775	DEFENDED
game W4_Russland_Ukraine_9_2	FEMALE	212	REGULAR	False	False	74,80362296	DEFENDED
game W4_Russland_Ukraine_9_2	FEMALE	213	REGULAR	False	False	81,48294352	DEFENDED
game W4_Russland_Ukraine_9_2	FEMALE	214	REGULAR	False	False	83,42310836	DEFENDED
game W4_Russland_Ukraine_9_2	FEMALE	215	REGULAR	False	False	69,61747502	DEFENDED
game W4_Russland_Ukraine_9_2	FEMALE	216	REGULAR	False	False	66,79371661	DEFENDED
game W4_Russland_Ukraine_9_2	FEMALE	217	REGULAR	False	False	89,93022683	DEFENDED
game W4_Russland_Ukraine_9_2	FEMALE	218	REGULAR	False	False	85,69128407	DEFENDED
game W4_Russland_Ukraine_9_2	FEMALE	219	REGULAR	True	False	68,14747747	DEFENDED
game W4_Russland_Ukraine_9_2	FEMALE	220	REGULAR	False	False	66,83283558	DEFENDED
